# Supplementary material for: Effects of LMW-GS Allelic Variations at the Glu-A3 Locus on Fresh Wet Noodle and Frozen Cooked Noodle Quality
Source: Foods. 2025 Apr 28;14(9):1546. doi: 10.3390/foods14091546 (PMC12071937; doi:10.3390/foods14091546)
Supplement: Supplementary file 1 [file foods-14-01546-s001.zip]

Archive with 1 entries (1 files):
- foods-3573087-supplementary.pdf
